# Supplementary material for: Blood Clotting Dissolution in the Presence of a Magnetic Field and Preliminary Study with MG63 Osteoblast-like Cells—Further Developments for Guided Bone Regeneration?
Source: Bioengineering (Basel). 2023 Jul 26;10(8):888. doi: 10.3390/bioengineering10080888 (PMC10451701; doi:10.3390/bioengineering10080888)
Supplement: Supplementary file 1 [file bioengineering-10-00888-s001.zip]

Archive with 1 entries (1 files):
- bioengineering-2445848-supplementary.pdf
